# Supplementary material for: Early winter warming impacts spruce budworm (Lepidoptera: Tortricidae) energy reserves
Source: J Insect Sci. 2025 Oct 30;25(5):ieaf090. doi: 10.1093/jisesa/ieaf090 (PMC12757011; doi:10.1093/jisesa/ieaf090)
Supplement: ieaf090_Supplementary_Data [file ieaf090_supplementary_data.zip]

Archive with 2 entries (2 files):
- Supplemental 1 - Winter warm 2021 N-values figure V3.pdf
- Supplemental 2 - Statistical Model Summaries.pdf
